# Supplementary material for: Methane-Derived Carbon as a Driver for Cyanobacterial Growth
Source: Front Microbiol. 2022 Apr 1;13:837198. doi: 10.3389/fmicb.2022.837198 (PMC9010870; doi:10.3389/fmicb.2022.837198)
Supplement: Supplementary file 2 [file Data_Sheet_2.xlsx]

## Sheet: Blastresult
Table S.4. Supplementary data for: METHANE-DERIVED CARBON AS A DRIVER FOR CYANOBACTERIAL GROWTH
Sample name	Host' species name	Band/lane number in Fig. S.4	First hit	Origin	link	Indentity score	Coverage	Closest type strain	Link	Identity	Coverage	Sequence	Closest relative
SAG 31.79	Aphanizomenon gracile Lemmermann	6	Uncultured methanotrophic bacterium clone pmoAS1_75	Lake sediment	https://www.ncbi.nlm.nih.gov/nucleotide/KR011510.1?report=genbank&log$=nuclalign&blast_rank=1&RID=AYSR1SCU016	100	100	Methylocystis parvus strain OBBP	https://www.ncbi.nlm.nih.gov/nucleotide/AF533665.1?report=genbank&log$=nuclalign&blast_rank=1&RID=AYSH255Y01R	94.58	100	ACCATGCGGATATACTCCGGCATCGACGTGCGGACGTAGTGCAGGCCAATCAGGTCGGCCAGCGTCATCAGCTGACCATGCTGCTCCGTCGCCTGGTGGAAGGCGGCGATCGCCGGCCAGTTGTTCGGATAGAACAGCAGACCCCAGCCCAGCGAACCAACAACCGCCGTGATCACATAGGAGCCCGACAGAAGAAGGATCACGTCCAGCCAGATCGCCGGAACGATCAGGGCAGACGGGAACACCAGGCTGATCGGGAACCACGTCCAGCCCCAGAAGTTGACGTAGCGGTTGATCCACTCGCCAATCAGAAGGCCCAGAGCCGCGAACACCGCGCCGAACGGCAGACGGAAGTTCACCCACCAGAAAGCCTGCGCCGCCGCGCAGAAGGTCACGCCC…
AMU DH-36	Aphanizomenon klebahni	7	No hit, bad sequence									AGGAACTGTTGGTTGGCGCCCAGCTGTGTCCTTGGAGAGGGGAGAATTTAACCGAATACCACCGATGGGTGGGGATGCCTTAGGCCGGGATGACAAACAAGCTCGTGAATTGAGACCTTAGGGTGAAGGTTCGGGGATGGTCCTGAAACTAAAAGACCATTTAAATGCTGTCTCAGGGGTGATCAAGGGTTACGGGGCGGTAAAGCGGCTAGTTTGGACATGGTTGAGAACTGACCCAACCATGATGCATTTTACTGATGGCATTGATGAGGCCACTCGGTGCCATTTCACCATAGATGTCTTTTCCGATCACACAAGAAGTGA
AMU-DH-7	Aphanizomenon gracile Lemmermann	11	Uncultured methanotrophic bacterium clone pmoAS2_60	Lake sediment	https://www.ncbi.nlm.nih.gov/nucleotide/KR011582.1?report=genbank&log$=nuclalign&blast_rank=1&RID=AYR4JUWU01R	99.11	100	Methylocystis parvus strain OBBP	https://www.ncbi.nlm.nih.gov/nucleotide/AF533665.1?report=genbank&log$=nuclalign&blast_rank=1&RID=AYSH255Y01R	93.54	100	CGACGGTTGTGCCGATTCTGGGCGTGACCTTTCTGCGCGGCGGCGCAGGCTTTTCTGGTGGGTGAACTTTCCGTCTGCCGTTCGGCGCGGTGTTCGCGGCTCTGGGCCTTCTGATTGGCGAGTGGATCAACCGCTACGTCAACTTCTGGGGCTGGACGTGGTTCCCGATCAGCCTGGTGTTCCCGTCTGCCCTGATCGTTCCGGCGATCTGGCTGGACGTGATCCTTCTTCTGTCGGGCTCCTATGTGATCACGGCGGTTGTTGGTTCGCTGGGCTGGGGTCTGCTGTTCTATCCGAACAACTGGCCGGCGATCGCCGCCTTCCACCAGGCGACGGAGCAGCATGGTCAGCTGATGACGCTGGCCGACCTGATTGGCCTGCACTACGTCCGCACGTCGA…
AMU-DH-1	Aphanizomenon gracile Lemmermann	13	Uncultured methanotrophic bacterium clone pmoAS2_60	Lake sediment	https://www.ncbi.nlm.nih.gov/nucleotide/KR011582.1?report=genbank&log$=nuclalign&blast_rank=1&RID=AYR4JUWU01R	99.78	99	Methylocystis parvus strain OBBP	https://www.ncbi.nlm.nih.gov/nucleotide/AF533665.1?report=genbank&log$=nuclalign&blast_rank=1&RID=AYSH255Y01R	94.17	99	GCGACGGTTGTGCCGATTCTGGGCGTGACCTTCTGCGCGGCGGCGCAGGCTTTCTGGTGGGTGAACTTCCGTCTGCCGTTCGGCGCGGTGTTCGCGGCTCTGGGCCTTCTGATTGGCGAGTGGATCAACCGCTACGTCAACTTCTGGGGCTGGACGTGGTTCCCGATCAGCCTGGTGTTCCCGTCTGCCCTGATCGTTCCGGCGATCTGGCTGGACGTGATCCTTCTTCTGTCGGGCTCCTATGTGATCACGGCGGTTGTTGGTTCGCTGGGCTGGGGTCTGCTGTTCTATCCGAACAACTGGCCGGCGATCGCCGCCTTCCACCAGGCGACGGAGCAGCATGGTCAGCTGATGACGCTGGCCGACCTGATTGGCCTGCACTACGTCCGCACGTCGATG…
CCALA 8	Aphanizomenon gracile Lemmermann	17	Uncultured methanotrophic bacterium clone pmoAS2_60	Lake sediment	https://www.ncbi.nlm.nih.gov/nucleotide/KR011582.1?report=genbank&log$=nuclalign&blast_rank=1&RID=AYR4JUWU01R	99.78	100	Methylocystis parvus strain OBBP	https://www.ncbi.nlm.nih.gov/nucleotide/AF533665.1?report=genbank&log$=nuclalign&blast_rank=1&RID=AYSH255Y01R	94.24	100	ACGGTTGTGCCGATTCTGGGCGTGACCTTCTGCGCGGCGGCGCAGGCTTTCTGGTGGGTGAACTTCCGTCTGCCGTTCGGCGCGGTGTTCGCGGCTCTGGGCCTTCTGATTGGCGAGTGGATCAACCGCTACGTCAACTTCTGGGGCTGGACGTGGTTCCCGATCAGCCTGGTGTTCCCGTCTGCCCTGATCGTTCCGGCGATCTGGCTGGACGTGATCCTTCTTCTGTCGGGCTCCTATGTGATCACGGCGGTTGTTGGTTCGCTGGGCTGGGGTCTGCTGTTCTATCCGAACAACTGGCCGGCGATCGCCGCCTTCCACCAGGCGACGGAGCAGCATGGTCAGCTGATGACGCTGGCCGACCTGATTGGCCTGCACTACGTCCGCACGTCGATGCCG…
AMU-DH-42	Planktothrix agardhii	20	No hit, bad sequence									AGCGAAAGCGACTGATGGGTGGCCAACATCTGTGGCTCTGGTGCGGCGGACTATAATCCGATTGTCATATAGGAAATCCCCGTTCCCTGAGGCCGGGCTGTATAACCCGCTGGTCGTTTTAGACATTCTTCTGACTCACTTCAAATGATCCTAAAACTAAAAGATCATTTGCCTTCTTTCCCAATGCTGATTCTGATCACCGGCAGGTTATACTGGTTTACCGTCAGCATTGTTCAATTCATAAAGGACAATCGCTTCATCGTCCCGAAGCACCAAAGAGACCACTCTTGCTCCATGGAACATTTCGCTGCCTTTCCTCAAG
